# Supplementary material for: Progressive Alcohol-Related Brain Atrophy and White Matter Pathology Are Linked to Long-Term Inhibitory Effects on mTOR Signaling
Source: Biomolecules. 2025 Mar 14;15(3):413. doi: 10.3390/biom15030413 (PMC11940526; doi:10.3390/biom15030413)
Supplement: Supplementary file 1 [file biomolecules-15-00413-s001.zip]

Archive with 1 entries (1 files):
- biomolecules-3485786-supplementary.pdf
